# Supplementary material for: Development and preliminary validation of a public health emergency competency model for medical staffs of national health emergency teams in China
Source: BMC Health Serv Res. 2022 Aug 13;22:1033. doi: 10.1186/s12913-022-08361-z (PMC9374485; doi:10.1186/s12913-022-08361-z)
Supplement: Supplementary file 1 — Additional file 1: Supplemental Table 1. Post hoc test for independent variable of regions. Supplemental Table 2. Post hoc test for the different ages. Supplemental Table 3. Post hoc test for independent variable of working experience. Supplemental Table 4. Post hoc test for independent variable of professional titles [file 12913_2022_8361_MOESM1_ESM.xlsx]

## Sheet: Table S1
Supplemental Table 1 Post hoc test for independent variable of regions
Domain	Region(I)	Region(J)	d(I-J)	SE
Professional quality	Estern	Central	0. 185	0. 131
		Northern	0.072	0. 119
		Southwest	0.302*	0. 150
		Northwest	0. 111	0. 120
		Southern	0.256*	0. 120
		Northeast	0.678*	0. 137
	Central	Estern	-0. 185	0. 132
		Northern	-0. 114	0. 137
		Southwest	0. 117	0. 165
		Northwest	-0.074	0. 146
		Southern	0.0705	0. 138
		Northeast	0.493*	0. 152
	Northern	Estern	-0.072	0. 119
		Central	0. 114	0. 137
		Southwest	0.23	0. 155
		Northwest	0.04	0. 134
		Southern	0. 184	0. 126
		Northeast	0.606*	0. 142
	Southwest	Estern	-0.302*	0. 150
		Central	-0. 117	0. 165
		Northern	-0.23	0. 155
		Northwest	-0. 190	0. 162
		Southern	-0.046	0. 155
		Northeast	0 376*	0 169
	Northwest	Estern	-0. 111	0. 129
		Central	0.074	0. 146
		Northern	-0.04	0. 134
		Southwest	0. 190	0. 162
		Southern	0. 144	0. 135
		Northeast	0.567*	0. 150
	Southern	Estern	-0.256*	0. 120
		Central	-0.07	0. 138
		Northern	-0. 184	0. 126
		Southwest	0.046	0. 156
		Northwest	-0. 144	0. 135
		Northeast	0.422*	0. 143
	Northeast	Estern	-0.678*	0. 137
		Central	-0.493*	0. 152
		Northern	-0.606*	0. 142
		Southwest	-0.376*	0. 169
		Northwest	-0.567*	0. 150
		Southern	-0.422*	0. 143
Psychological resilience	Estern	Central	0.489*	0. 128
		Northern	0. 109	0. 116
		Southwest	0.364*	0. 145
		Northwest	0.468*	0. 125
		Southern	0.373*	0. 116
		Northeast	1. 145*	0. 132
	Central	Estern	-0.489*	0. 128
		Northern	-0.380*	0. 133
		Southwest	-0. 124	0. 159
		Northwest	-0.021	0. 141
		Southern	-0. 116	0. 134
		Northeast	0.656*	0. 148
	Northern	Estern	-0. 109	0. 116
		Central	0.380*	0. 133
		Southwest	0.256	0. 150
		Northwest	0.359*	0. 130
		Southern	0.264*	0. 122
		Northeast	0.036*	0. 138
	Southwest	Estern	-0.364*	0. 145
		Central	0. 124	0. 159
		Northern	-0.256	0. 150
		Northwest	0. 103	0. 157
		Southern	0.009	0. 151
		Northeast	0.780*	0. 163
	Northwest	Estern	-0.468*	0. 125
		Central	0.021	0. 141
		Northern	-0.361*	0. 130
		Southwest	-0. 103	0. 157
		Southern	-0.095	0. 131
		Northeast	0.677*	0. 145
	Southern	Estern	-0.373*	0. 116
		Central	0. 116	0. 134
		Northern	-0.264*	0. 122
		Southwest	-0.009	0. 151
		Northwest	0.095	0. 131
		Northeast	0 772*	0 138
	Northeast	Estern	- 1. 145*	0. 132
		Central	-0.656*	0. 148
		Northern	- 1.036*	0. 137
		Southwest	-0.780*	0. 163
		Northwest	-0.677*	0. 145
		Southern	-0.772*	0. 138
Ability to assess aftermath	Estern	Central	0.869*	0. 160
		Northern	0.337*	0. 145
		Southwest	0.322*	0. 182
		Northwest	0.431*	0. 156
		Southern	0.523*	0. 146
		Northeast	0.719*	0. 166
	Central	Estern	-0.869*	0. 160
		Northern	-0.532*	0. 166
		Southwest	-0.567	0.2
		Northwest	-0.439*	0. 176
		Southern	-0.347*	0. 167
		Northeast	-0. 150	0. 185
	Northern	Estern	-0.337*	0. 145
		Central	0.532*	0. 166
		Southwest	-0.035	0. 188
		Northwest	0.094	0. 163
		Southern	0. 185	0. 153
		Northeast	0.382*	0. 172
	Southwest	Estern	-0.322*	0. 182
		Central	0.567	0.2
		Northern	0.035	0. 188
		Northwest	0. 129	0. 197
		Southern	0.22	0. 189
		Northeast	0 417*	0 204
	Northwest	Estern	-0.431*	0. 156
		Central	0.439*	0. 176
		Northern	-0.094	0. 163
		Southwest	-0. 129	0. 197
		Southern	0.092	0. 164
		Northeast	0.288	0. 182
	Southern	Estern	-0.523*	0. 146
		Central	0.347*	0. 167
		Northern	-0. 185	0. 153
		Southwest	-0.22	0. 189
		Northwest	-0.092	0. 164
		Northeast	0. 196	0. 173
	Northeast	Estern	-0.719*	0. 166
		Central	0. 150	0. 185
		Northern	-0.382*	0. 172
		Southwest	-0.417*	0.204
		Northwest	-0.288	0. 182
		Southern	-0. 196	0. 173
Emergency knowledge	Estern	Central	0.629*	0. 157
		Northern	0.249	0. 142
		Southwest	0.321	0. 179
		Northwest	0. 169	0. 154
		Southern	0.613*	0. 143
		Northeast	0.321*	0. 163
	Central	Estern	-0.629*	0. 157
		Northern	-0 380*	0 164
		Southwest	-0.309	0. 196
		Northwest	-0.461*	0. 174
		Southern	-0.016	0. 165
		Northeast	-0.308	0. 182
	Northern	Estern	-0 249	0 142
		Central	0.380*	0. 164
		Southwest	0.072	0. 185
		Northwest	-0.08	0. 160
		Southern	0.364*	0. 151
		Northeast	0 072	0 169
	Southwest	Estern	-0.321	0. 179
		Central	0.309	0. 196
		Northern	-0.072	0. 185
		Northwest	-0. 152	0. 194
		Southern	0.293	0. 186
		Northeast	0.001	0.201
	Northwest	Estern	-0. 169	0. 154
		Central	0.461*	0. 174
		Northern	0.08	0. 160
		Southwest	0. 152	0. 194
		Southern	0.445*	0. 161
		Northeast	0. 153	0. 179
	Southern	Estern	-0.613*	0. 143
		Central	0.016	0. 165
		Northern	-0.364*	0. 151
		Southwest	-0.293	0. 186
		Northwest	-0.445*	0. 161
		Northeast	-0 292	0 170
	Northeast	Estern	-0.321*	0. 163
		Central	0.308	0. 182
		Northern	-0.072	0. 169
		Southwest	-0.001	0.201
		Northwest	-0. 153	0. 179
		Southern	0.292	0. 170
Emergency skills	Estern	Central	0.515*	0. 148
		Northern	0. 168	0. 134
		Southwest	0.091	0. 168
		Northwest	0.038	0. 145
		Southern	0.394*	0. 135
		Northeast	0.484*	0. 153
	Central	Estern	-0.515*	0. 148
		Northern	-0.347*	0. 154
		Southwest	-0.424*	0. 185
		Northwest	-0.477*	0. 163
		Southern	-0. 121	0. 155
		Northeast	-0.031	0. 171
	Northern	Estern	-0. 168	0. 134
		Central	0.347*	0. 154
		Southwest	-0.077	0. 174
		Northwest	-0. 131	0. 151
		Southern	0.225	0. 142
		Northeast	0 316*	0 159
	Southwest	Estern	-0.091	0. 168
		Central	0.424*	0. 185
		Northern	0.077	0. 174
		Northwest	-0.054	0. 182
		Southern	0.303	0. 175
		Northeast	0.393*	0. 189
	Northwest	Estern	-0.038	0. 145
		Central	0.477*	0. 163
		Northern	0. 131	0. 151
		Southwest	0.054	0. 182
		Southern	0.356*	0. 152
		Northeast	0.447*	0. 168
	Southern	Estern	-0.394*	0. 135
		Central	0. 121	0. 155
		Northern	-0.225	0. 142
		Southwest	-0.303	0. 175
		Northwest	-0.356*	0. 152
		Northeast	0.091	0. 160
	Northeast	Estern	-0.484*	0. 153
		Central	0.031	0. 171
		Northern	-0.316*	0. 159
		Southwest	-0.393*	0. 189
		Northwest	-0.447*	0. 168
		Southern	-0.091	0. 160
*p<0.05, **p<0.01, ***p<0.001

## Sheet: Table S2
Supplemental Table 2 Post hoc test for the different ages
Domain	Age(I)	Age(J)	d(I-J)	SE
professional quality	21-30 years	31-40 years	-4.414**	0. 126
		41-50 years	-0.538***	0. 142
		51-60 years	-0.681***	0. 180
	31-40 years	21-30 years	0.414**	0. 126
		41-50 years	-0. 124	0.094
		51-60 years	-0.266	0. 144
	41-50 years	21-30 years	0.538***	0. 142
		31-40 years	0. 124	0.094
		51-60 years	-0. 142	0.159
	51-60 years	21-30 years	0.680***	0. 180
		31-40 years	0.266	0. 144
		41-50 years	0. 142	0. 159
Psychological resilience	21-30 years	31-40 years	-0.348*	0. 139
		41-50 years	-0.360*	0. 157
		51-60 years	-0.466*	0. 198
	31-40 years	21-30 years	0.348*	0. 139
		41-50 years	-0.009	0. 104
		51-60 years	-0. 118	0. 159
	41-50 years	21-30 years	0.357*	0. 157
		31-40 years	0.009	0. 104
		51-60 years	-0 109	0 175
	51-60 years	21-30 years	0.466*	0. 198
		31-40 years	0. 118	0. 159
		41-50 years	0. 109	0. 175
Ability to assess aftermath	21-30 years	31-40 years	-0.555***	0. 156
		41-50 years	-0.721***	0.176
		51-60 years	-0.683**	0.222
	31-40 years	21-30 years	0.555***	0. 157
		41-50 years	-0. 165	0. 116
		51-60 years	-0. 128	0. 179
	41-50 years	21-30 years	0.721***	0. 176
		31-40 years	0. 165	0. 116
		51-60 years	0.037	0.196
	51-60 years	21-30 years	0.683**	0.222
		31-40 years	0. 128	0. 179
		41-50 years	-0.037	0.196
Emergency knowledge	21-30 years	31-40 years	-0.538***	0. 150
		41-50 years	-0.734***	0. 169
		51-60 years	-0.720**	0.213
	31-40 years	21-30 years	0.538***	0. 150
		41-50 years	-0. 196	0. 111
		51-60 years	-0. 181	0. 171
	41-50 years	21-30 years	0.734***	0. 169
		31-40 years	0. 196	0. 111
		51-60 years	0.0149	0. 188
	51-60 years	21-30 years	0.720**	0.213
		31-40 years	0. 181	0. 171
		41-50 years	-0.015	0. 188
Emergency skills	21-30 years	31-40 years	-0.657***	0. 137
		41-50 years	-0.823***	0. 154
		51-60 years	-0.864***	0. 194
	31-40 years	21-30 years	0.657***	0. 137
		41-50 years	-0. 167	0. 102
		51-60 years	-0.207	0. 156
	41-50 years	21-30 years	0.823***	0. 154
		31-40 years	0. 167	0. 102
		51-60 years	-0.04	0. 171
	51-60 years	21-30 years	0.863***	0. 194
		31-40 years	0.207	0. 156
		41-50 years	0.04	0. 171
*p<0.05, **p<0.01, ***p<0.001

## Sheet: Table S3
Supplemental Table 3 Post hoc test for independent variable of working experience
Domain	Working experience(I)	Working experience(J)	d(I-J)	SE
Professional quality	1-3 years	4-6 years	-0.217*	0. 102
		7-9 years	-0. 162	0. 115
		10- 12 years	-0.337*	0. 127
		13- 15 years	-0.298*	0.206
		≥16 years	-0.405*	0. 171
	4-6 years	1-3 years	0.217*	0. 102
		7-9 years	0.055	0. 110
		10- 12 years	-0. 120	0. 122
		13- 15 years	-0.081	0.203
		≥16 years	-0. 188	0. 168
	7-9 years	1-3 years	0. 162	0. 115
		4-6 years	-0.055	0. 110
		10- 12 years	-0. 175	0. 133
		13- 15 years	-0. 136	0.21
		≥16 years	-0.244	0. 176
	10- 12 years	1-3 years	0.337*	0. 127
		4-6 years	0. 120	0. 122
		7-9 years	0. 175	0. 133
		13- 15 years	0.039	0.216
		≥16 years	-0.068	0. 184
	13- 15 years	1-3 years	0.298*	0.206
		4-6 years	0.081	0.203
		7-9 years	0. 136	0.21
		10- 12 years	-0.039	0.216
		≥16 years	-0. 107	0.245
	≥16 years	1-3 years	0.405*	0. 171
		4-6 years	0. 188	0. 168
		7-9 years	0.244	0. 176
		10- 12 years	0.068	0. 184
		13- 15 years	0. 107	0.245
Psychological resilience	1-3 years	4-6 years	-0.09	0. 111
		7-9 years	0.018	0. 125
		10- 12 years	-0. 152	0. 137
		13- 15 years	-0. 168	0.223
		≥16 years	-0.418*	0. 186
	4-6 years	1-3 years	0.09	0. 111
		7-9 years	0. 109	0. 119
		10- 12 years	-0.062	0. 132
		13- 15 years	-0.078	0.22
		≥16 years	-0.328	0. 182
	7-9 years	1-3 years	-0.018	0. 125
		4-6 years	-0. 109	0. 119
		10- 12 years	-0. 171	0. 145
		13- 15 years	-0. 187	0.228
		≥16 years	-0.436*	0. 191
	10- 12 years	1-3 years	0. 152	0. 137
		4-6 years	0.062	0. 132
		7-9 years	0. 171	0. 145
		13- 15 years	-0.016	0.235
		≥16 years	-0.265	0. 199
	13- 15 years	1-3 years	0. 168	0.223
		4-6 years	0.078	0.22
		7-9 years	0. 187	0.228
		10- 12 years	0.016	0.235
		≥16 years	-0.25	0.266
	≥16 years	1-3 years	0.418*	0. 186
		4-6 years	0.328	0. 182
		7-9 years	0.436*	0. 191
		10- 12 years	0.265	0. 199
		13- 15 years	0.25	0.266
Ability to assess aftermath	1-3 years	4-6 years	-0.226	0. 125
		7-9 years	-0.356*	0. 141
		10- 12 years	-0.272	0. 156
		13- 15 years	-0.515*	0.253
		≥16 years	-0.621*	0.21
	4-6 years	1-3 years	0.226	0. 125
		7-9 years	-0. 130	0. 135
		10- 12 years	-0.046	0. 150
		13- 15 years	-0.288	0.249
		≥16 years	-0.394	0.206
	7-9 years	1-3 years	0.356*	0. 141
		4-6 years	0. 130	0. 135
		10- 12 years	0.084	0. 164
		13- 15 years	-0. 158	0.258
		≥16 years	-0.265	0.216
	10- 12 years	1-3 years	0.272	0. 156
		4-6 years	0.046	0. 150
		7-9 years	-0.084	0. 164
		13- 15 years	-0.243	0.266
		≥16 years	-0.349	0.226
	13- 15 years	1-3 years	0.515*	0.253
		4-6 years	0.288	0.249
		7-9 years	0. 158	0.258
		10- 12 years	0.243	0.266
		≥16 years	-0. 106	0.301
	≥16 years	1-3 years	0.621*	0.21
		4-6 years	0.394	0.206
		7-9 years	0.265	0.216
		10- 12 years	0.349	0.226
		13- 15 years	0. 106	0.301
Emergency knowledge	1-3 years	4-6 years	-0.218	0. 120
		7-9 years	-0.410**	0. 136
		10- 12 years	-0.277	0. 149
		13- 15 years	-0.654**	0.243
		≥16 years	-0.426*	0.202
	4-6 years	1-3 years	0.218	0. 120
		7-9 years	-0. 192	0. 130
		10- 12 years	-0.059	0. 144
		13- 15 years	-0.436	0.239
		≥16 years	-0.208	0. 198
	7-9 years	1-3 years	0.410**	0. 136
		4-6 years	0. 192	0. 130
		10- 12 years	0. 133	0. 157
		13- 15 years	-0.244	0.247
		≥16 years	-0.016	0.208
	10- 12 years	1-3 years	0.277	0. 149
		4-6 years	0.059	0. 144
		7-9 years	-0. 133	0. 157
		13- 15 years	-0.377	0.255
		≥16 years	-0. 149	0.217
	13- 15 years	1-3 years	0.654**	0.243
		4-6 years	0.436	0.239
		7-9 years	0.244	0.247
		10- 12 years	0.377	0.255
		≥16 years	0.228	0.289
	≥16 years	1-3 years	0.426*	0.202
		4-6 years	0.208	0. 198
		7-9 years	0.016	0.208
		10- 12 years	0. 149	0.217
		13- 15 years	-0.228	0.289
Emergency skills	1-3 years	4-6 years	-0. 167	0. 113
		7-9 years	-0.340**	0. 127
		10- 12 years	-0.271*	0. 140
		13- 15 years	-0.589*	0.227
		≥16 years	-0.419**	0. 189
	4-6 years	1-3 years	0. 167	0. 113
		7-9 years	-0. 173	0. 122
		10- 12 years	-0.004	0. 135
		13- 15 years	-0.422	0.224
		≥16 years	-0.252	0. 185
	7-9 years	1-3 years	0.340**	0. 127
		4-6 years	0. 173	0. 122
		10- 12 years	0. 169	0. 147
		13- 15 years	-0.249	0.232
		≥16 years	-0.079	0. 194
	10- 12 years	1-3 years	0.271*	0. 140
		4-6 years	0.004	0. 135
		7-9 years	-0. 169	0. 147
		13- 15 years	-0.418	0.239
		≥16 years	-0.248	0.203
	13- 15 years	1-3 years	0.589*	0.227
		4-6 years	0.422	0.224
		7-9 years	0.249	0.232
		10- 12 years	0.418	0.239
		≥16 years	0. 171	0.271
	≥16 years	1-3 years	0.419**	0. 189
		4-6 years	0.252	0. 185
		7-9 years	0.079	0. 194
		10- 12 years	0.248	0.203
		13- 15 years	-0. 171	0.271
*p<0.05, **p<0.01, ***p<0.001

## Sheet: Table S4
Supplemental Table 4 Post hoc test for independent variable of professional titles
Domain	Professional title(I)	Professional title(J)	d(I-J)	SE
Professional quality	Senior	Associate senior	0.134	0.143
		Intermediate	0.238	0.134
		Junior	0.488*	0.139
		Worker	1.913*	0.402
	Associate senior	Senior	-0.133	0.143
		Intermediate	0.104	0.095
		Junior	0.345*	0.102
		Worker	1.779*	0.391
	Intermediate	Senior	-0.238	0.134
		Associate senior	-0.104	0.095
		Junior	0.250*	0.089
		Worker	1.675*	0.388
	Junior	Senior	-0.488*	0.139
		Associate senior	-0.354*	0.102
		Intermediate	-0.250*	0.089
		Worker	1.425*	0.390
	Worker	Senior	-1.913*	0.402
		Associate senior	-1.779*	0.391
		Intermediate	-1.675*	0.380
		Junior	-1.425*	0.390
Psychological resilience	Senior	Associate senior	0.096	9.159
		Intermediate	0.248	0.149
		Junior	0.466**	0.155
		Worker	1.294**	0.447
	Associate senior	Senior	-0.096	9.159
		Intermediate	0.152	0.105
		Junior	0.370**	0.113
		Worker	1.199**	0.434
	Intermediate	Senior	-0.248	0.149
		Associate senior	-0.152	0.105
		Junior	0.218*	0.099
		Worker	1.047*	0.431
	Junior	Senior	-0.466**	0.155
		Associate senior	-0.370**	0.113
		Intermediate	-0.218*	9.099
		Worker	0.829	0.433
	Worker	Senior	-1.294**	0.447
		Associate senior	-1.199**	0.434
		Intermediate	-1.047*	0.431
		Junior	-0.829	0.433
Ability to assess aftermath	Senior	Associate senior	0.121	0.187
		Intermediate	0.289	0.176
		Junior	0.413*	0.182
		Worker	0.638	0.527
	Associate senior	Senior	-0.121	0.187
		Intermediate	0.168	0.124
		Junior	0.293*	0.133
		Worker	0.517	0.521
	Intermediate	Senior	-0.289	0.176
		Associate senior	-0.168	0.124
		Junior	0.124	0.117
		Worker	0.349	0.508
	Junior	Senior	-0.413*	0.182
		Associate senior	-0.293*	0.133
		Intermediate	-0.124	0.117
		Worker	0.224	0.511
	Worker	Senior	-0.638	0.527
		Associate senior	-0.517	0.512
		Intermediate	-0.349	0.508
		Junior	-0.224	0.511
Emergency knowledge	Senior	Associate senior	-0.072	0.179
		Intermediate	0.190	0.168
		Junior	0.311	0.174
		Worker	0.689	0.504
	Associate senior	Senior	0.072	0.179
		Intermediate	0.262*	0.118
		Junior	0.383*	0.127
		Worker	0.760	0.489
	Intermediate	Senior	-0.190	0.168
		Associate senior	-0.262*	0.118
		Junior	0.121	0.111
		Worker	0.497	0.485
	Junior	Senior	-0.312	0.174
		Associate senior	-0.384*	0.127
		Intermediate	-0.121	0.112
		Worker	0.376	0.488
	Worker	Senior	-0.689	0.503
		Associate senior	-0.760	0.489
		Intermediate	-0.497	0.485
		Junior	-0.376	0.488
Emergency skills	Senior	Associate senior	0.002	0.163
		Intermediate	0.238	0.153
		Junior	0.462**	0.159
		Worker	1.113*	0.460
	Associate senior	Senior	-0.112	0.163
		Intermediate	0.236	0.108
		Junior	0.460***	0.116
		Worker	1.111*	0.447
	Intermediate	Senior	-0.238	0.153
		Associate senior	-0.236*	0.108
		Junior	0.224*	0.102
		Worker	0.875*	0.443
	Junior	Senior	-0.462**	0.159
		Associate senior	-0.460***	0.116
		Intermediate	-0.224*	0.102
		Worker	0.651	0.445
	Worker	Senior	-1.113*	0.46
		Associate senior	-1.111*	0.447
		Intermediate	-0.875*	0.443
		Junior	-0.650	0.445
*p<0.05, **p<0.01, ***p<0.001
